# Supplementary material for: Genetic Investigation of Inverse Psoriasis
Source: Life (Basel). 2021 Jul 5;11(7):654. doi: 10.3390/life11070654 (PMC8306123; doi:10.3390/life11070654)
Supplement: Supplementary file 1 [file life-11-00654-s001.zip]

Archive with 1 entries (1 files):
- life-1257310-SI.pdf
